# Supplementary material for: Systematic Investigation and Expression Profiles of the Nitrate Transporter 1/Peptide Transporter Family (NPF) in Tea Plant (Camellia sinensis)
Source: Int J Mol Sci. 2022 Jun 15;23(12):6663. doi: 10.3390/ijms23126663 (PMC9223465; doi:10.3390/ijms23126663)
Supplement: Supplementary file 1 [file ijms-23-06663-s001.zip]

Archive with 10 entries (9 files):
- NPF S/
- NPF S/Table S1.xlsx
- NPF S/Table S2.xlsx
- NPF S/Table S3.xlsx
- NPF S/Table S4.xlsx
- NPF S/Table S5.xlsx
- NPF S/Table S6.xlsx
- NPF S/Table S7.xlsx
- NPF S/Table S8.xlsx
- NPF S/Table S9.xlsx
