# Supplementary material for: Systematic Investigation and Expression Profiles of the Nitrate Transporter 1/Peptide Transporter Family (NPF) in Tea Plant (Camellia sinensis)
Source: Int J Mol Sci. 2022 Jun 15;23(12):6663. doi: 10.3390/ijms23126663 (PMC9223465; doi:10.3390/ijms23126663)
Supplement: Supplementary file 1 [file ijms-23-06663-s001.zip › NPF S/Table S1.xlsx]

## Sheet: Sheet1
Table S1. List of 109 CsNPF genes and their related information
Subfamily	Gene Name	Gene ID	Duplication types	Chromosome	Start	End	Strand	Amino acid length	Molecular weight (kDa)	Theoretical pI	Transmembrane helices	Subcellular location	Note
NPF1	CsNPF1.1	CSS0035761.1	Tandem	Chr15	20841601	20846849	+	623	68.9641	8.86	9	plasma membrane
	CsNPF1.2	CSS0038186.1	Segmental	Chr15	20621101	20627966	+	600	66.0371	8.98	11	plasma membrane
	CsNPF1.3	CSS0013497.1	Segmental	Chr12	109285016	109294987	-	571	62.9426	6.71	7	plasma membrane
	CsNPF1.4	CSS0033882.1	Proximal	Chr12	109136795	109147039	-	571	62.9778	6.75	9	plasma membrane
	CsNPF1.5	CSS0027879.1	Segmental	Chr14	88008681	88013202	+	591	65.7167	9.18	9	plasma membrane
	CsNPF1.6	CSS0033580.1	Segmental	Chr14	17820729	17825868	-	592	65.5213	6.22	11	plasma membrane
	CsNPF1.7	CSS0019710.1	Tandem	Chr14	17840308	17844728	-	591	65.8766	8.42	10	plasma membrane
	CsNPF1.8	CSS0004842.1	Proximal	Chr5	6023722	6030490	+	590	64.7014	7.91	8	plasma membrane
	CsNPF1.9	CSS0041818.1	Proximal	Chr5	6391128	6397621	+	586	64.1927	6.83	9	plasma membrane
	CsNPF1.10	CSS0027525.1	Proximal	Chr5	5953996	5960234	+	583	63.8924	6.82	9	plasma membrane
	CsNPF1.11	CSS0043053.1	Tandem	Chr5	6238356	6243702	+	583	63.9044	7.41	9	plasma membrane
	CsNPF1.12	CSS0002458.1	Tandem	Chr5	6158985	6164294	+	566	62.0834	5.81	10	plasma membrane
	CsNPF1.13	CSS0003944.1	Tandem	Chr15	20710009	20710845	+	209	22.991	5.06	3	plasma membrane	Not used to construct neighbor-joining tree
NPF2	CsNPF2.1	CSS0039584.1	Segmental	Chr2	80066733	80071100	-	584	64.8781	9.19	9	plasma membrane
	CsNPF2.2	CSS0005616.1	Segmental	Chr2	79325550	79329778	+	584	64.8531	9.25	9	plasma membrane
	CsNPF2.3	CSS0041711.1	Segmental	Chr6	12870036	12883421	-	642	70.2809	8.75	12	plasma membrane
	CsNPF2.4	CSS0014064.1	Proximal	Chr4	156345952	156350338	-	477	52.7195	9.12	9	plasma membrane
	CsNPF2.5	CSS0037818.1	Proximal	Chr4	155576092	155594750	-	957	105.813	5.78	8	plasma membrane
	CsNPF2.6	CSS0037180.1	Proximal	Chr4	156481777	156495287	-	905	100.199	6.25	7	plasma membrane
	CsNPF2.7	CSS0027238.1	Dispersed	Contig905	76249	76691	-	101	11.2813	8.98	1	chloroplast membrane	Not used to construct neighbor-joining tree
	CsNPF2.8	CSS0003783.1	Segmental	Chr4	155490824	155493078	-	412	46.0697	8.53	7	plasma membrane	Not used to construct neighbor-joining tree
	CsNPF2.9	CSS0045911.1	Proximal	Chr4	156470646	156471413	-	142	15.8141	4.35	3	plasma membrane	Not used to construct neighbor-joining tree
	CsNPF2.10	CSS0028670.1	Proximal	Chr4	155560801	155561569	-	142	15.8141	4.35	3	plasma membrane	Not used to construct neighbor-joining tree
	CsNPF2.11	CSS0012437.1	Segmental	Chr11	59400516	59401883	-	404	44.9588	9.49	7	plasma membrane	Not used to construct neighbor-joining tree
	CsNPF2.12	CSS0038367.1	Proximal	Chr11	59446779	59448147	-	404	44.9137	9.42	7	plasma membrane	Not used to construct neighbor-joining tree
NPF3	CsNPF3.1	CSS0025034.1	Proximal	Chr10	143601452	143612116	-	611	67.843	8.9	9	plasma membrane
	CsNPF3.2	CSS0045351.1	Tandem	Chr10	143562606	143568321	-	568	62.8702	9.01	9	plasma membrane
	CsNPF3.3	CSS0017320.1	Proximal	Chr10	143749543	143763502	-	616	68.6538	8.71	9	plasma membrane
	CsNPF3.4	CSS0019322.1	Segmental	Chr13	41150164	41159129	+	569	63.6381	6.41	11	plasma membrane
	CsNPF3.5	CSS0015076.1	Segmental	Chr10	143306185	143325996	-	603	66.9432	5.99	10	plasma membrane
	CsNPF3.6	CSS0034199.1	Tandem	Chr10	143430304	143436514	-	568	63.5145	8.71	8	plasma membrane
	CsNPF3.7	CSS0025164.1	Tandem	Chr10	143516532	143522052	-	573	63.9196	9.34	12	plasma membrane
	CsNPF3.8	CSS0048378.1	Segmental	Chr10	34704661	34716506	-	585	65.2126	8.01	8	nuclear
	CsNPF3.9	CSS0012740.1	Proximal	Chr10	35028882	35043115	-	557	62.7297	8.45	6	plasma membrane
	CsNPF3.10	CSS0013198.1	Proximal	Chr10	34778322	34795599	-	543	60.9078	8.25	8	plasma membrane
	CsNPF3.11	CSS0013435.1	Segmental	Chr6	28998205	29016728	-	580	64.5746	8.73	10	plasma membrane
NPF4	CsNPF4.1	CSS0020674.1	Segmental	Chr12	82762932	82767609	-	577	63.5136	9.06	12	plasma membrane
	CsNPF4.2	CSS0019654.1	Proximal	Chr8	77268095	77275873	-	543	60.184	9.22	12	plasma membrane
	CsNPF4.3	CSS0004512.1	Dispersed	Chr4	17541998	17546887	-	563	62.0664	8.26	12	plasma membrane
	CsNPF4.4	CSS0033290.1	Dispersed	Contig79	39536	44430	+	563	62.0664	8.26	12	plasma membrane
	CsNPF4.5	CSS0014169.1	Dispersed	Contig119	312959	317510	+	621	68.6655	8.89	12	plasma membrane
	CsNPF4.6	CSS0037251.1	Tandem	Chr6	140547554	140551136	-	649	71.997	8.19	11	plasma membrane
	CsNPF4.7	CSS0027327.1	Proximal	Chr8	76085836	76087535	-	228	24.8051	7.69	5	vacuole membrane	Not used to construct neighbor-joining tree
	CsNPF4.8	CSS0017041.1	Dispersed	Chr3	50972994	50978992	+	352	38.6551	8.57	6	plasma membrane	Not used to construct neighbor-joining tree
	CsNPF4.9	CSS0008519.1	Proximal	Chr11	106711424	106713102	+	314	34.8093	8.89	6	plasma membrane	Not used to construct neighbor-joining tree
	CsNPF4.10	CSS0046304.1	Proximal	Chr11	106147709	106149371	+	314	34.6982	8.85	6	plasma membrane	Not used to construct neighbor-joining tree
	CsNPF4.11	CSS0015145.1	Tandem	Chr6	140562773	140564404	-	275	29.8579	5.96	6	plasma membrane	Not used to construct neighbor-joining tree
	CsNPF4.12	CSS0028697.1	Dispersed	Contig565	344922	346555	+	249	27.6263	5.6	4	plasma membrane	Not used to construct neighbor-joining tree
	CsNPF4.13	CSS0017969.1	Proximal	Chr11	106179066	106182289	+	548	60.6238	9.93	6	plasma membrane	Not used to construct neighbor-joining tree
	CsNPF4.14	CSS0034065.1	Tandem	Chr11	106724452	106727712	+	585	64.234	9.92	6	plasma membrane	Not used to construct neighbor-joining tree
	CsNPF4.15	CSS0014424.1	Tandem	Chr11	106714356	106715333	+	325	36.451	5.1	5	plasma membrane	Not used to construct neighbor-joining tree
	CsNPF4.16	CSS0016112.1	Proximal	Chr11	106150622	106151599	+	325	36.432	5.1	5	plasma membrane	Not used to construct neighbor-joining tree
	CsNPF4.17	CSS0006764.1	Tandem	Chr11	106806264	106806881	+	205	23.0419	9.14	4	vacuole membrane	Not used to construct neighbor-joining tree
	CsNPF4.18	CSS0030530.1	Dispersed	Chr9	165510315	165511073	+	252	28.3415	9.44	5	plasma membrane	Not used to construct neighbor-joining tree
	CsNPF4.19	CSS0001113.1	Dispersed	Chr10	166389062	166389670	+	202	22.9518	9.55	4	vacuole membrane	Not used to construct neighbor-joining tree
	CsNPF4.20	CSS0038618.1	Segmental	Chr6	13206737	13213563	+	261	28.357	7.6	6	plasma membrane	Not used to construct neighbor-joining tree
NPF5	CsNPF5.1	CSS0035268.1	Dispersed	Chr1	47363459	47371093	+	585	65.2381	9.23	10	plasma membrane
	CsNPF5.2	CSS0044229.1	Tandem	Chr9	19340585	19348215	-	594	66.4483	8.75	10	plasma membrane
	CsNPF5.3	CSS0031920.1	Segmental	Chr9	19288775	19296994	-	698	78.3361	9.32	9	plasma membrane
	CsNPF5.4	CSS0048037.1	Segmental	Chr11	87571534	87576335	+	613	68.7189	8.83	10	plasma membrane
	CsNPF5.5	CSS0007839.1	Tandem	Contig1142	175294	178924	-	557	61.4195	6.4	10	plasma membrane
	CsNPF5.6	CSS0027240.1	Tandem	Contig1142	165633	167992	-	482	53.2701	8.15	12	plasma membrane
	CsNPF5.7	CSS0012131.1	Segmental	Chr1	31903499	31907171	+	590	66.538	9.15	10	plasma membrane
	CsNPF5.8	CSS0017970.1	Segmental	Chr10	127533193	127537020	-	591	65.756	8.9	11	plasma membrane
	CsNPF5.9	CSS0007675.1	Tandem	Chr2	8604097	8609560	+	523	57.8667	8.59	10	plasma membrane
	CsNPF5.10	CSS0021290.1	Segmental	Chr2	8182775	8186250	-	523	57.8607	8.59	10	plasma membrane
	CsNPF5.11	CSS0020498.1	Segmental	Chr2	8569155	8572289	+	498	55.0114	9.05	10	plasma membrane
	CsNPF5.12	CSS0017801.1	Dispersed	Chr4	65605865	65608607	-	596	67.8108	8.57	10	plasma membrane
	CsNPF5.13	CSS0026673.1	Segmental	Chr4	183346885	183349948	+	479	53.8768	8.97	8	plasma membrane
	CsNPF5.14	CSS0011768.1	Dispersed	Chr7	149057923	149058962	+	295	33.05	9.3	6	plasma membrane	Not used to construct neighbor-joining tree
	CsNPF5.15	CSS0040147.1	Segmental	Chr5	158927184	158940154	-	488	54.428	9.76	8	plasma membrane	Not used to construct neighbor-joining tree
	CsNPF5.16	CSS0003064.1	Tandem	Contig1142	195609	216848	-	428	47.7637	7.52	9	vacuole membrane	Not used to construct neighbor-joining tree
	CsNPF5.17	CSS0050403.1	Dispersed	Chr11	40549612	40549830	+	72	7.83241	9.98	2	extracellular	Not used to construct neighbor-joining tree
	CsNPF5.18	CSS0025443.1	Proximal	Chr10	130198478	130199011	+	177	19.3648	7.6	3	plasma membrane	Not used to construct neighbor-joining tree
	CsNPF5.19	CSS0005731.1	Dispersed	Chr10	131374842	131375348	-	168	18.2375	8.23	3	vacuole membrane	Not used to construct neighbor-joining tree
	CsNPF5.20	CSS0007123.1	Proximal	Chr10	129831508	129832023	-	171	18.6563	7.61	3	vacuole membrane	Not used to construct neighbor-joining tree
	CsNPF5.21	CSS0031947.1	Dispersed	Chr10	131372635	131373828	-	311	34.9119	8.4	4	plasma membrane	Not used to construct neighbor-joining tree
	CsNPF5.22	CSS0003681.1	Dispersed	Chr10	130200027	130201263	+	311	34.8256	8.47	4	plasma membrane	Not used to construct neighbor-joining tree
	CsNPF5.23	CSS0044794.1	Dispersed	Chr4	10572883	10573557	-	224	24.6726	9.52	4	plasma membrane	Not used to construct neighbor-joining tree
NPF6	CsNPF6.1	CSS0037113.1	Dispersed	Chr14	45537347	45543441	+	595	65.94	8.91	12	plasma membrane
	CsNPF6.2	CSS0030108.1	Segmental	Chr10	1791180	1794252	-	629	69.2961	8.89	12	plasma membrane
	CsNPF6.3	CSS0010127.1	Dispersed	Contig1229	2290	5363	-	614	67.716	8.85	11	plasma membrane
	CsNPF6.4	CSS0016668.1	Segmental	Chr6	1447734	1450928	-	660	72.4546	8.49	10	plasma membrane
NPF7	CsNPF7.1	CSS0004204.1	Dispersed	Contig514	700330	703607	-	590	64.4044	5.7	12	plasma membrane
	CsNPF7.2	CSS0002467.1	Dispersed	Chr11	23130087	23133911	+	613	67.2647	5.38	12	plasma membrane
	CsNPF7.3	CSS0016218.1	Segmental	Chr14	34483371	34491466	-	599	66.4453	8.41	12	plasma membrane
	CsNPF7.4	CSS0006063.1	Segmental	Chr12	131691959	131700304	+	578	64.5241	8.25	10	plasma membrane
	CsNPF7.5	CSS0024675.1	Proximal	Chr3	139843403	139845842	-	529	58.4256	7.01	10	plasma membrane
	CsNPF7.6	CSS0001253.1	Proximal	Chr3	139945293	139947769	-	529	58.3996	7.48	10	plasma membrane
NPF8	CsNPF8.1	CSS0019968.1	Segmental	Chr10	128153164	128156262	-	570	64.1215	8.8	10	plasma membrane
	CsNPF8.2	CSS0040620.1	Segmental	Contig788	181054	184437	-	570	64.1215	8.8	10	plasma membrane
	CsNPF8.3	CSS0018098.1	Dispersed	Chr11	68790576	68793614	+	575	64.07	8.44	10	plasma membrane
	CsNPF8.4	CSS0041202.1	Segmental	Chr11	68493233	68495999	-	575	64.071	8.3	10	plasma membrane
	CsNPF8.5	CSS0044963.1	Proximal	Contig62	184000	187961	-	575	64.3163	8.53	10	plasma membrane
	CsNPF8.6	CSS0044798.1	Proximal	Contig62	290009	294110	-	575	64.2772	8.62	10	plasma membrane
	CsNPF8.7	CSS0024031.1	Dispersed	Chr11	97162657	97165284	+	549	61.5212	8.54	10	plasma membrane
	CsNPF8.8	CSS0048726.1	Segmental	Contig1113	294248	300151	-	588	64.6837	5.15	10	plasma membrane
	CsNPF8.9	CSS0040969.1	Segmental	Chr6	45696754	45702989	-	592	65.2253	5.11	10	plasma membrane
	CsNPF8.10	CSS0010481.1	Proximal	Chr12	6573459	6577670	+	508	56.2117	5.55	10	plasma membrane
	CsNPF8.11	CSS0030655.1	Proximal	Chr12	6227183	6232740	+	599	66.0509	5.43	12	plasma membrane
	CsNPF8.12	CSS0015199.1	Tandem	Chr12	6308930	6315366	+	583	64.4061	5.96	9	plasma membrane
	CsNPF8.13	CSS0011306.1	Proximal	Chr12	6461163	6466909	+	559	61.3104	5.81	9	plasma membrane
	CsNPF8.14	CSS0011126.1	Segmental	Chr4	182659471	182661564	-	470	52.4518	7.16	7	plasma membrane
	CsNPF8.15	CSS0036614.1	Proximal	Chr12	6497342	6502727	+	458	50.7936	5.44	9	plasma membrane
	CsNPF8.16	CSS0021098.1	Proximal	Chr12	6391594	6392268	+	224	24.7222	5.32	5	vacuole membrane	Not used to construct neighbor-joining tree
	CsNPF8.17	CSS0037537.1	Dispersed	Contig133	707580	708257	-	225	25.0634	5.39	5	vacuole membrane	Not used to construct neighbor-joining tree
	CsNPF8.18	CSS0019193.1	Dispersed	Chr3	112478883	112479570	-	218	24.1575	6.59	4	vacuole membrane	Not used to construct neighbor-joining tree
	CsNPF8.19	CSS0048237.1	Dispersed	Chr4	10574116	10575617	-	341	37.722	8.35	5	plasma membrane	Not used to construct neighbor-joining tree
	CsNPF8.20	CSS0032868.1	Tandem	Chr12	6378422	6389981	+	391	43.4912	8.88	3	plasma membrane	Not used to construct neighbor-joining tree
