# Supplementary material for: Systematic Investigation and Expression Profiles of the Nitrate Transporter 1/Peptide Transporter Family (NPF) in Tea Plant (Camellia sinensis)
Source: Int J Mol Sci. 2022 Jun 15;23(12):6663. doi: 10.3390/ijms23126663 (PMC9223465; doi:10.3390/ijms23126663)
Supplement: Supplementary file 1 [file ijms-23-06663-s001.zip › NPF S/Table S2.xlsx]

## Sheet: Sheet1
Table S2. Domain of the 109 CsNPF genes
Subfamily	Gene Name	CD-Search		Pfam domain
		Short name	Incomplete
NPF1	CsNPF1.1	MFS_NPF1_2	-	PTR2, MFS_1
	CsNPF1.2	MFS_NPF1_2	-	PTR2, MFS_1
	CsNPF1.3	MFS_NPF1_2	-	PTR2
	CsNPF1.4	MFS_NPF1_2	-	PTR2
	CsNPF1.5	MFS_NPF1_2	-	PTR2, MFS_1
	CsNPF1.6	MFS_NPF1_2	-	PTR2, MFS_1
	CsNPF1.7	MFS_NPF1_2	-	PTR2, MFS_1
	CsNPF1.8	MFS_NPF1_2	-	PTR2, MFS_1
	CsNPF1.9	MFS_NPF1_2	-	PTR2, MFS_1
	CsNPF1.10	MFS_NPF1_2	-	PTR2, MFS_1
	CsNPF1.11	MFS_NPF1_2	-	PTR2, MFS_1
	CsNPF1.12	MFS superfamily	-	PTR2, MFS_1
	CsNPF1.13	MFS superfamily	N	PTR2
NPF2	CsNPF2.1	MFS_NPF1_2	-	PTR2
	CsNPF2.2	MFS_NPF1_2	-	PTR2
	CsNPF2.3	MFS_NPF1_2	-	PTR2
	CsNPF2.4	MFS superfamily	-	PTR2
	CsNPF2.5	MFS superfamily	C	PTR2
	CsNPF2.5	Transposase_28	-	PTR2
	CsNPF2.6	MFS superfamily	C	PTR2
	CsNPF2.6	Transposase_28	-	PTR2
	CsNPF2.7	MFS superfamily	NC	PTR2
	CsNPF2.8	MFS superfamily	N	PTR2
	CsNPF2.9	MFS superfamily	N	PTR2
	CsNPF2.10	MFS superfamily	N	PTR2
	CsNPF2.11	MFS superfamily	N	PTR2
	CsNPF2.12	MFS superfamily	N	PTR2
NPF3	CsNPF3.1	MFS superfamily	-	PTR2
	CsNPF3.2	MFS superfamily	-	PTR2
	CsNPF3.3	MFS superfamily	-	PTR2
	CsNPF3.4	MFS superfamily	-	PTR2
	CsNPF3.5	MFS superfamily	-	PTR2
	CsNPF3.6	MFS superfamily	-	PTR2
	CsNPF3.7	MFS superfamily	-	PTR2
	CsNPF3.8	MFS superfamily	-	PTR2
	CsNPF3.9	MFS superfamily	-	PTR2
	CsNPF3.10	MFS superfamily	-	PTR2
	CsNPF3.11	MFS superfamily	-	PTR2
NPF4	CsNPF4.1	MFS_NPF4	-	PTR2
	CsNPF4.2	MFS superfamily	-	PTR2
	CsNPF4.3	MFS superfamily	-	PTR2
	CsNPF4.4	MFS superfamily	-	PTR2
	CsNPF4.5	MFS_NPF4	-	PTR2
	CsNPF4.6	MFS superfamily	-	PTR2
	CsNPF4.7	MFS superfamily	C	PTR2
	CsNPF4.8	MFS superfamily	C	PTR2
	CsNPF4.9	MFS superfamily	C	PTR2
	CsNPF4.10	MFS superfamily	C	PTR2
	CsNPF4.11	MFS superfamily	C	PTR2
	CsNPF4.12	MFS superfamily	C	PTR2
	CsNPF4.13	MFS superfamily	N	PTR2
	CsNPF4.14	MFS superfamily	N	PTR2
	CsNPF4.15	MFS superfamily	N	PTR2
	CsNPF4.16	MFS superfamily	N	PTR2
	CsNPF4.17	MFS superfamily	N	PTR2
	CsNPF4.18	MFS superfamily	N	PTR2
	CsNPF4.19	MFS superfamily	N	PTR2
	CsNPF4.20	MFS superfamily	C	PTR2
NPF4	CsNPF5.1	MFS_NPF5	-	PTR2
	CsNPF5.2	MFS_NPF5	-	PTR2
	CsNPF5.3	MFS_NPF5	-	PTR2
	CsNPF5.4	MFS_NPF5	-	PTR2
	CsNPF5.5	MFS_NPF5	-	PTR2
	CsNPF5.6	MFS superfamily	-	PTR2
	CsNPF5.7	MFS_NPF5	-	PTR2, MFS_1
	CsNPF5.8	MFS_NPF5	-	PTR2
	CsNPF5.9	MFS superfamily	-	PTR2, MFS_1
	CsNPF5.10	MFS superfamily	-	PTR2, MFS_1
	CsNPF5.11	MFS superfamily	-	PTR2
	CsNPF5.12	MFS superfamily	-	PTR2
	CsNPF5.13	MFS superfamily	-	PTR2
	CsNPF5.14	MFS superfamily	N	PTR2
	CsNPF5.15	MFS superfamily	C	PTR2
	CsNPF5.16	MFS superfamily	N	PTR2
	CsNPF5.17	MFS superfamily	NC	PTR2
	CsNPF5.18	MFS superfamily	C	PTR2
	CsNPF5.19	MFS superfamily	C	PTR2
	CsNPF5.20	MFS superfamily	C	PTR2
	CsNPF5.21	MFS superfamily	N	PTR2
	CsNPF5.22	MFS superfamily	N	PTR2
	CsNPF5.23	MFS superfamily	N	PTR2
NPF6	CsNPF6.1	MFS superfamily	-	PTR2
	CsNPF6.2	MFS_NPF	-	PTR2
	CsNPF6.3	MFS_NPF	-	PTR2
	CsNPF6.4	MFS_NPF	-	PTR2
NPF7	CsNPF7.1	MFS_NPF7	-	PTR2
	CsNPF7.2	MFS_NPF7	-	PTR2
	CsNPF7.3	MFS_NPF7	-	PTR2
	CsNPF7.4	MFS superfamily	-	PTR2, MFS_1
	CsNPF7.5	MFS_NPF7	-	PTR2
	CsNPF7.6	MFS_NPF7	-	PTR2
NPF8	CsNPF8.1	MFS superfamily	-	PTR2, MFS_1
	CsNPF8.2	MFS superfamily	-	PTR2, MFS_1
	CsNPF8.3	MFS superfamily	-	PTR2, MFS_1
	CsNPF8.4	MFS superfamily	-	PTR2, MFS_1
	CsNPF8.5	MFS superfamily	-	PTR2, MFS_1
	CsNPF8.6	MFS superfamily	-	PTR2, MFS_1
	CsNPF8.7	MFS superfamily	-	PTR2
	CsNPF8.8	MFS superfamily	-	PTR2
	CsNPF8.9	MFS superfamily	-	PTR2
	CsNPF8.10	MFS superfamily	-	PTR2
	CsNPF8.11	MFS superfamily	-	PTR2
	CsNPF8.12	MFS superfamily	-	PTR2
	CsNPF8.13	MFS superfamily	-	PTR2
	CsNPF8.14	MFS superfamily	-	PTR2
	CsNPF8.15	MFS superfamily	-	PTR2
	CsNPF8.16	MFS superfamily	N	PTR2
	CsNPF8.17	MFS superfamily	N	PTR2
	CsNPF8.18	MFS superfamily	N	PTR2
	CsNPF8.19	MFS superfamily	C	PTR2
	CsNPF8.20	MFS superfamily	C	PTR2
