# Supplementary material for: Systematic Investigation and Expression Profiles of the Nitrate Transporter 1/Peptide Transporter Family (NPF) in Tea Plant (Camellia sinensis)
Source: Int J Mol Sci. 2022 Jun 15;23(12):6663. doi: 10.3390/ijms23126663 (PMC9223465; doi:10.3390/ijms23126663)
Supplement: Supplementary file 1 [file ijms-23-06663-s001.zip › NPF S/Table S3.xlsx]

## Sheet: Sheet1
Table S3. Ka/Ks values of CsNPF duplicated genes
Subgroup	Gene ID_1	Gene ID_2	Ka	Ks	Ka/Ks
NPF1	CsNPF1.1	CsNPF1.2	0.0504139	0.101894	0.494765
	CsNPF1.10	CsNPF1.11	0.000751691	0.00244898	0.30694
	CsNPF1.10	CsNPF1.12	0.0810859	0.152448	0.531892
	CsNPF1.12	CsNPF1.11	0.0929288	0.150631	0.616929
	CsNPF1.13	CsNPF1.1	0.0612085	0.112712	0.543054
	CsNPF1.13	CsNPF1.2	0.0476666	0.146423	0.32554
	CsNPF1.3	CsNPF1.4	0.00766927	0.0127203	0.602918
	CsNPF1.8	CsNPF1.9	0.00822284	0.0148919	0.552169
	CsNPF1.8	CsNPF1.11	0.0297977	0.0586037	0.508461
	CsNPF1.8	CsNPF1.10	0.0313581	0.0612585	0.511898
	CsNPF1.8	CsNPF1.12	0.0884593	0.163168	0.542137
	CsNPF1.9	CsNPF1.11	0.0329113	0.0613238	0.536682
	CsNPF1.9	CsNPF1.10	0.0336942	0.063991	0.526545
	CsNPF1.9	CsNPF1.12	0.100623	0.164064	0.613313
NPF2	CsNPF2.1	CsNPF2.2	0.00300677	0.00729933	0.411924
	CsNPF2.10	CsNPF2.8	0.0460736	0.0485578	0.948839
	CsNPF2.10	CsNPF2.4	0.0460736	0.0593851	0.775844
	CsNPF2.11	CsNPF2.12	0.00988211	0.0426782	0.231549
	CsNPF2.4	CsNPF2.8	0.00337206	0.0104048	0.324087
	CsNPF2.4	CsNPF2.6	0.271959	0.366884	0.741266
	CsNPF2.5	CsNPF2.6	0.0463173	0.070585	0.656192
	CsNPF2.5	CsNPF2.8	0.302313	0.436734	0.692214
	CsNPF2.5	CsNPF2.4	0.264142	0.35392	0.746334
	CsNPF2.6	CsNPF2.8	0.302854	0.441336	0.686219
	CsNPF2.7	CsNPF2.2	0.123819	0.906131	0.136646
	CsNPF2.7	CsNPF2.1	0.129049	0.906131	0.142417
	CsNPF2.9	CsNPF2.10	0	0	NaN
	CsNPF2.9	CsNPF2.8	0.0460736	0.0485578	0.948839
	CsNPF2.9	CsNPF2.4	0.0460736	0.0593851	0.775844
NPF3	CsNPF3.1	CsNPF3.3	0.04419	0.199138	0.221906
	CsNPF3.1	CsNPF3.2	0.0407876	0.114465	0.356333
	CsNPF3.10	CsNPF3.11	0.130988	0.611009	0.21438
	CsNPF3.2	CsNPF3.3	0.0599423	0.219	0.27371
	CsNPF3.5	CsNPF3.6	0.0854722	0.200788	0.425683
	CsNPF3.8	CsNPF3.10	0.0328884	0.112311	0.292833
	CsNPF3.8	CsNPF3.9	0.0284622	0.116486	0.24434
	CsNPF3.8	CsNPF3.11	0.119741	0.637723	0.187763
	CsNPF3.9	CsNPF3.10	0.0277418	0.100818	0.275167
	CsNPF3.9	CsNPF3.11	0.137197	0.609085	0.225251
NPF4	CsNPF4.11	CsNPF4.5	0.207068	1.23808	0.167249
	CsNPF4.13	CsNPF4.14	0.0365441	0.0560188	0.652355
	CsNPF4.13	CsNPF4.17	0.104606	0.254926	0.41034
	CsNPF4.13	CsNPF4.16	0.222491	0.447849	0.496799
	CsNPF4.13	CsNPF4.15	0.231444	0.540377	0.428301
	CsNPF4.14	CsNPF4.17	0.102161	0.254926	0.400748
	CsNPF4.14	CsNPF4.16	0.230125	0.460054	0.500213
	CsNPF4.14	CsNPF4.15	0.242506	0.496586	0.488347
	CsNPF4.15	CsNPF4.16	0.00398805	0.0141015	0.282811
	CsNPF4.15	CsNPF4.17	0.0690398	0.285448	0.241865
	CsNPF4.16	CsNPF4.17	0.0643648	0.296485	0.217093
	CsNPF4.18	CsNPF4.19	0.00653243	0.0219394	0.297749
	CsNPF4.2	CsNPF4.7	0.0345844	0.0479163	0.721767
	CsNPF4.20	CsNPF4.1	0.098728	0.567788	0.173882
	CsNPF4.3	CsNPF4.4	0	0	NaN
	CsNPF4.6	CsNPF4.11	0.108606	0.140016	0.775667
	CsNPF4.9	CsNPF4.10	0.00421843	0	#NAME?
NPF5	CsNPF5.10	CsNPF5.11	0.0258954	0.0443042	0.584491
	CsNPF5.12	CsNPF5.13	0.108696	0.131816	0.824604
	CsNPF5.14	CsNPF5.1	0.112974	0.496241	0.227659
	CsNPF5.17	CsNPF5.7	0.0521666	0.104517	0.499122
	CsNPF5.18	CsNPF5.19	0.0388616	0.0157486	2.46762
	CsNPF5.18	CsNPF5.20	0.215596	0.388613	0.554784
	CsNPF5.2	CsNPF5.15	0.107658	0.807867	0.133262
	CsNPF5.2	CsNPF5.3	0.168014	0.933856	0.179914
	CsNPF5.21	CsNPF5.22	0.0257352	0.0479014	0.537254
	CsNPF5.3	CsNPF5.15	0.173791	0.874299	0.198778
	CsNPF5.5	CsNPF5.6	0.119935	0.287718	0.416848
	CsNPF5.9	CsNPF5.10	0.00417596	0	#NAME?
	CsNPF5.9	CsNPF5.11	0.0249837	0.044326	0.563635
NPF6	CsNPF6.2	CsNPF6.3	0.0364635	0.0449073	0.811972
	CsNPF6.2	CsNPF6.4	0.0940252	0.562817	0.167062
	CsNPF6.3	CsNPF6.4	0.109562	0.56654	0.193387
NPF7	CsNPF7.1	CsNPF7.2	0.126338	0.669752	0.188634
	CsNPF7.3	CsNPF7.4	0.102167	0.787307	0.129768
	CsNPF7.3	CsNPF7.6	0.190471	1.84573	0.103196
	CsNPF7.3	CsNPF7.5	0.188218	1.89175	0.099494
	CsNPF7.4	CsNPF7.6	0.171518	1.67159	0.102607
	CsNPF7.4	CsNPF7.5	0.168887	1.80732	0.0934464
	CsNPF7.5	CsNPF7.6	0.00249152	0.0299292	0.0832474
NPF8	CsNPF8.1	CsNPF8.2	0	0.00505265	0
	CsNPF8.1	CsNPF8.5	0.185079	1.70814	0.108351
	CsNPF8.1	CsNPF8.6	0.185571	1.79832	0.103191
	CsNPF8.10	CsNPF8.11	0.100333	0.294367	0.340843
	CsNPF8.10	CsNPF8.9	0.108512	0.432927	0.250648
	CsNPF8.10	CsNPF8.8	0.108512	0.432927	0.250648
	CsNPF8.10	CsNPF8.12	0.107721	0.310622	0.346792
	CsNPF8.11	CsNPF8.13	0.0391349	0.0862065	0.453967
	CsNPF8.11	CsNPF8.12	0.0412362	0.0927345	0.444669
	CsNPF8.12	CsNPF8.13	0.0398112	0.0565222	0.704346
	CsNPF8.15	CsNPF8.10	0.0771902	0.238423	0.323753
	CsNPF8.15	CsNPF8.11	0.0830759	0.284466	0.292041
	CsNPF8.15	CsNPF8.8	0.0974268	0.486218	0.200377
	CsNPF8.15	CsNPF8.9	0.0974268	0.486218	0.200377
	CsNPF8.16	CsNPF8.12	0.00589008	0.0196518	0.299723
	CsNPF8.16	CsNPF8.11	0.0198359	0.0673854	0.294365
	CsNPF8.16	CsNPF8.13	0.032978	0.0545385	0.604674
	CsNPF8.16	CsNPF8.15	0.0901238	0.35519	0.253734
	CsNPF8.17	CsNPF8.16	0.112712	0.215215	0.523717
	CsNPF8.17	CsNPF8.11	0.0929878	0.195101	0.476614
	CsNPF8.17	CsNPF8.12	0.101951	0.249167	0.409166
	CsNPF8.17	CsNPF8.18	0.0613355	0.0739602	0.829304
	CsNPF8.18	CsNPF8.11	0.118486	0.172561	0.686635
	CsNPF8.18	CsNPF8.16	0.144203	0.187639	0.768514
	CsNPF8.18	CsNPF8.12	0.131855	0.203056	0.649352
	CsNPF8.2	CsNPF8.5	0.185079	1.73282	0.106808
	CsNPF8.2	CsNPF8.6	0.185571	1.82621	0.101615
	CsNPF8.20	CsNPF8.12	0.0469866	0.0756739	0.620909
	CsNPF8.20	CsNPF8.11	0.0919698	0.167862	0.547888
	CsNPF8.20	CsNPF8.9	0.140354	0.438366	0.320177
	CsNPF8.20	CsNPF8.8	0.109244	0.379747	0.287677
	CsNPF8.3	CsNPF8.4	0.000763068	0.00492007	0.155093
	CsNPF8.3	CsNPF8.6	0.0904698	0.637316	0.141954
	CsNPF8.3	CsNPF8.5	0.0927833	0.627811	0.147788
	CsNPF8.3	CsNPF8.7	0.10653	0.617874	0.172413
	CsNPF8.4	CsNPF8.6	0.0897482	0.63636	0.141034
	CsNPF8.4	CsNPF8.5	0.0920595	0.626868	0.146856
	CsNPF8.4	CsNPF8.7	0.105758	0.616897	0.171435
	CsNPF8.5	CsNPF8.6	0.00845512	0.0298052	0.283679
	CsNPF8.5	CsNPF8.7	0.0268722	0.13107	0.205022
	CsNPF8.6	CsNPF8.7	0.0281168	0.12048	0.233374
	CsNPF8.8	CsNPF8.9	0.000746083	0	#NAME?
	CsNPF8.8	CsNPF8.11	0.120241	0.484725	0.24806
	CsNPF8.8	CsNPF8.13	0.120385	0.443478	0.271457
	CsNPF8.8	CsNPF8.12	0.124165	0.497147	0.249755
	CsNPF8.9	CsNPF8.11	0.122377	0.4831	0.253316
	CsNPF8.9	CsNPF8.13	0.10836	0.455092	0.238105
	CsNPF8.9	CsNPF8.12	0.131678	0.499652	0.263539
