# Supplementary material for: Systematic Investigation and Expression Profiles of the Nitrate Transporter 1/Peptide Transporter Family (NPF) in Tea Plant (Camellia sinensis)
Source: Int J Mol Sci. 2022 Jun 15;23(12):6663. doi: 10.3390/ijms23126663 (PMC9223465; doi:10.3390/ijms23126663)
Supplement: Supplementary file 1 [file ijms-23-06663-s001.zip › NPF S/Table S4.xlsx]

## Sheet: Sheet1
Table S4. Orthologous relationships of NPF genes between Camellia sinensis and six representative plants (Arabidopsis thaliana, Populus trichocarpa, Vitis vinifera, Solanum lycopersicu, Oryza sativa, and Sorghum bicolor)
Gene ID		Gene ID		Gene ID		Gene ID		Gene ID		Gene ID
Camellia sinensis	Arabidopsis thaliana	Camellia sinensis	Populus trichocarpa	Camellia sinensis	Vitis vinifera	Camellia sinensis	Solanum lycopersicu	Camellia sinensis	Oryza sativa	Camellia sinensis	Sorghum bicolor
CSS0038186.1	AT1G52190.1	CSS0038186.1	Potri.001G185700.1	CSS0038186.1	VIT_211s0016g03600.1	CSS0038186.1	Solyc12g044310.1	CSS0038186.1	LOC_Os01g55600.1	CSS0038186.1	Sobic.003G304000.1
CSS0038186.1	AT3G16180.1	CSS0038186.1	Potri.018G041700.1	CSS0038186.1	VIT_204s0008g03580.1	CSS0038186.1	Solyc12g007220.1	CSS0005616.1	LOC_Os12g44100.1	CSS0005616.1	Sobic.008G190200.1
CSS0013497.1	AT5G11570.1	CSS0013497.1	Potri.001G185700.1	CSS0038186.1	VIT_209s0002g04130.1	CSS0027879.1	Solyc12g007220.1	CSS0019322.1	LOC_Os05g33960.1	CSS0048037.1	Sobic.001G511000.2
CSS0033580.1	AT3G16180.1	CSS0013497.1	Potri.018G041400.1	CSS0013497.1	VIT_204s0008g03580.1	CSS0039584.1	Solyc03g113420.2	CSS0015076.1	LOC_Os05g33960.1	CSS0048037.1	Sobic.001G223100.2
CSS0039584.1	AT3G47960.1	CSS0033882.1	Potri.018G040600.1	CSS0013497.1	VIT_209s0002g04130.1	CSS0005616.1	Solyc03g113420.2	CSS0048037.1	LOC_Os10g33170.1	CSS0012131.1	Sobic.003G076200.2
CSS0039584.1	AT5G62680.1	CSS0027879.1	Potri.001G185700.1	CSS0033882.1	VIT_211s0016g03600.1	CSS0005616.1	Solyc05g006920.2	CSS0021290.1	LOC_Os06g13200.1	CSS0006063.1	Sobic.004G276200.1
CSS0005616.1	AT1G69870.1	CSS0027879.1	Potri.006G240000.1	CSS0027879.1	VIT_211s0016g03600.1	CSS0041711.1	Solyc03g113420.2	CSS0006063.1	LOC_Os02g46460.1
CSS0005616.1	AT1G27080.1	CSS0027879.1	Potri.018G040600.1	CSS0027879.1	VIT_204s0008g03580.1	CSS0041711.1	Solyc05g006920.2
CSS0005616.1	AT1G18880.1	CSS0033580.1	Potri.001G185700.1	CSS0033580.1	VIT_211s0016g03600.1	CSS0037818.1	Solyc06g075480.2
CSS0005616.1	AT3G47960.1	CSS0033580.1	Potri.006G240000.1	CSS0033580.1	VIT_204s0008g03580.1	CSS0037818.1	Solyc11g072560.1
CSS0005616.1	AT5G62680.1	CSS0033580.1	Potri.018G041400.1	CSS0033580.1	VIT_209s0002g04130.1	CSS0037180.1	Solyc11g072560.1
CSS0041711.1	AT1G69860.1	CSS0003944.1	Potri.018G040900.1	CSS0039584.1	VIT_217s0000g05550.1	CSS0003783.1	Solyc06g075440.1
CSS0041711.1	AT1G27080.1	CSS0005616.1	Potri.012G071400.1	CSS0005616.1	VIT_201s0026g01490.1	CSS0003783.1	Solyc11g072570.1
CSS0014064.1	AT3G45650.1	CSS0005616.1	Potri.017G076800.1	CSS0005616.1	VIT_214s0066g02590.1	CSS0012437.1	Solyc06g075440.1
CSS0037180.1	AT3G45690.1	CSS0041711.1	Potri.010G034700.1	CSS0005616.1	VIT_217s0000g05550.1	CSS0012437.1	Solyc11g072570.1
CSS0012437.1	AT3G45650.1	CSS0041711.1	Potri.012G071400.1	CSS0041711.1	VIT_201s0026g01490.1	CSS0048378.1	Solyc05g009500.2
CSS0048378.1	AT1G68570.1	CSS0041711.1	Potri.017G076800.1	CSS0041711.1	VIT_214s0066g02590.1	CSS0020674.1	Solyc04g005790.2
CSS0013435.1	AT1G68570.1	CSS0019322.1	Potri.006G033900.1	CSS0041711.1	VIT_217s0000g05550.1	CSS0020674.1	Solyc05g006990.2
CSS0020674.1	AT1G69850.1	CSS0019322.1	Potri.016G032000.1	CSS0014064.1	VIT_206s0004g03520.1	CSS0004512.1	Solyc04g079510.1
CSS0020674.1	AT1G27040.1	CSS0015076.1	Potri.006G033900.1	CSS0003783.1	VIT_206s0004g03520.1	CSS0014169.1	Solyc01g103030.2
CSS0037251.1	AT1G33440.1	CSS0015076.1	Potri.016G032000.1	CSS0012437.1	VIT_206s0004g03520.1	CSS0027327.1	Solyc03g005950.1
CSS0038618.1	AT1G69850.1	CSS0048378.1	Potri.010G126300.1	CSS0019322.1	VIT_208s0040g00830.1	CSS0017041.1	Solyc01g102360.1
CSS0038618.1	AT1G27040.1	CSS0013435.1	Potri.010G126300.1	CSS0015076.1	VIT_208s0040g00830.1	CSS0038618.1	Solyc03g113250.2
CSS0035268.1	AT2G40460.1	CSS0020674.1	Potri.010G034300.1	CSS0048378.1	VIT_201s0011g03400.2	CSS0038618.1	Solyc04g005790.2
CSS0012131.1	AT2G37900.1	CSS0004512.1	Potri.002G129500.1	CSS0013435.1	VIT_201s0011g03400.2	CSS0038618.1	Solyc05g006990.2
CSS0017970.1	AT2G37900.1	CSS0004512.1	Potri.014G036200.1	CSS0020674.1	VIT_201s0026g01570.1	CSS0035268.1	Solyc06g050900.2
CSS0017970.1	AT3G53960.1	CSS0014169.1	Potri.004G229000.1	CSS0020674.1	VIT_217s0000g05640.1	CSS0031920.1	Solyc09g090470.2
CSS0021290.1	AT3G01350.1	CSS0017041.1	Potri.005G001400.1	CSS0019654.1	VIT_210s0003g02030.1	CSS0031920.1	Solyc09g072780.1
CSS0021290.1	AT5G14940.1	CSS0038618.1	Potri.010G034300.1	CSS0004512.1	VIT_218s0001g11280.2	CSS0048037.1	Solyc09g090470.2
CSS0020498.1	AT3G01350.1	CSS0038618.1	Potri.012G070700.1	CSS0014169.1	VIT_212s0035g01820.1	CSS0048037.1	Solyc09g072780.1
CSS0011768.1	AT2G40460.1	CSS0035268.1	Potri.019G055800.1	CSS0037251.1	VIT_218s0089g01010.1	CSS0012131.1	Solyc09g011390.2
CSS0005731.1	AT3G54140.1	CSS0031920.1	Potri.002G258700.1	CSS0027327.1	VIT_210s0003g02030.1	CSS0017970.1	Solyc09g011390.2
CSS0007123.1	AT3G54140.1	CSS0031920.1	Potri.008G170100.1	CSS0017041.1	VIT_214s0060g00220.1	CSS0017970.1	Solyc10g084940.1
CSS0031947.1	AT2G38100.1	CSS0031920.1	Potri.010G068100.1	CSS0038618.1	VIT_201s0026g01570.1	CSS0021290.1	Solyc02g087280.2
CSS0031947.1	AT5G01180.1	CSS0048037.1	Potri.002G258700.1	CSS0038618.1	VIT_217s0000g05640.1	CSS0020498.1	Solyc02g087280.2
CSS0003681.1	AT2G37900.1	CSS0048037.1	Potri.008G170100.1	CSS0035268.1	VIT_213s0067g02340.1	CSS0011768.1	Solyc06g050900.2
CSS0003681.1	AT3G53960.1	CSS0048037.1	Potri.010G068100.1	CSS0031920.1	VIT_205s0049g01550.1	CSS0040147.1	Solyc09g090470.2
CSS0037113.1	AT1G12110.1	CSS0007839.1	Potri.013G106500.1	CSS0031920.1	VIT_207s0005g03960.1	CSS0005731.1	Solyc09g014220.2
CSS0030108.1	AT5G13400.1	CSS0027240.1	Potri.019G079600.1	CSS0048037.1	VIT_205s0049g01550.1	CSS0044794.1	Solyc12g089230.1
CSS0006063.1	AT1G32450.1	CSS0012131.1	Potri.006G092000.1	CSS0048037.1	VIT_207s0005g03960.1	CSS0037113.1	Solyc06g060620.2
CSS0019968.1	AT5G01180.1	CSS0012131.1	Potri.016G103500.1	CSS0017970.1	VIT_213s0019g02460.4	CSS0037113.1	Solyc08g078950.2
CSS0041202.1	AT5G01180.1	CSS0017970.1	Potri.006G092000.1	CSS0017970.1	VIT_208s0007g01320.1	CSS0004204.1	Solyc01g006440.1
CSS0030655.1	AT2G02020.1	CSS0017970.1	Potri.008G061100.1	CSS0021290.1	VIT_214s0066g02020.1	CSS0016218.1	Solyc08g007060.2
CSS0011126.1	AT3G54140.1	CSS0017970.1	Potri.016G103500.1	CSS0026673.1	VIT_208s0007g02020.3	CSS0016218.1	Solyc08g077170.2
CSS0011126.1	AT5G01180.1	CSS0040147.1	Potri.002G258700.1	CSS0011768.1	VIT_213s0067g02340.1	CSS0006063.1	Solyc08g077170.2
		CSS0040147.1	Potri.008G170100.1	CSS0040147.1	VIT_205s0049g01550.1	CSS0006063.1	Solyc08g007060.2
		CSS0040147.1	Potri.010G068100.1	CSS0040147.1	VIT_207s0005g03960.1	CSS0024675.1	Solyc01g080870.2
		CSS0025443.1	Potri.006G096800.1	CSS0025443.1	VIT_208s0007g01900.1	CSS0024675.1	Solyc08g077170.2
		CSS0003681.1	Potri.006G092000.1	CSS0025443.1	VIT_208s0007g01320.1	CSS0019968.1	Solyc09g014220.2
		CSS0044794.1	Potri.002G029200.1	CSS0005731.1	VIT_206s0004g06080.1	CSS0041202.1	Solyc06g076750.2
		CSS0044794.1	Potri.005G233500.1	CSS0031947.1	VIT_208s0007g02020.3	CSS0041202.1	Solyc09g014220.2
		CSS0037113.1	Potri.003G111500.1	CSS0044794.1	VIT_218s0001g13350.1	CSS0011126.1	Solyc09g014220.2
		CSS0030108.1	Potri.001G068600.1	CSS0037113.1	VIT_202s0154g00260.1
		CSS0016668.1	Potri.001G068600.1	CSS0030108.1	VIT_201s0150g00250.1
		CSS0004204.1	Potri.001G013400.1	CSS0016668.1	VIT_201s0150g00250.1
		CSS0004204.1	Potri.003G212900.1	CSS0004204.1	VIT_206s0004g01300.1
		CSS0016218.1	Potri.001G145200.1	CSS0016218.1	VIT_202s0012g01160.1
		CSS0016218.1	Potri.003G088800.1	CSS0006063.1	VIT_202s0012g01160.1
		CSS0006063.1	Potri.001G145200.1	CSS0024675.1	VIT_215s0021g00330.1
		CSS0006063.1	Potri.003G088800.1	CSS0018098.1	VIT_206s0004g06080.1
		CSS0024675.1	Potri.003G088800.1	CSS0041202.1	VIT_206s0004g06080.1
		CSS0024675.1	Potri.014G179400.1	CSS0041202.1	VIT_208s0007g01900.1
		CSS0019968.1	Potri.006G096800.1	CSS0030655.1	VIT_201s0011g06620.1
		CSS0019968.1	Potri.016G111800.1	CSS0011126.1	VIT_206s0004g06080.1
		CSS0041202.1	Potri.001G248600.1	CSS0011126.1	VIT_208s0007g01900.1
		CSS0041202.1	Potri.006G096800.1
		CSS0041202.1	Potri.009G042400.1
		CSS0041202.1	Potri.016G111800.1
		CSS0048726.1	Potri.010G100200.1
		CSS0040969.1	Potri.010G100200.1
		CSS0030655.1	Potri.010G100200.1
		CSS0011126.1	Potri.001G248600.1
		CSS0011126.1	Potri.006G096800.1
		CSS0011126.1	Potri.009G042400.1
		CSS0011126.1	Potri.016G111800.1
