# Supplementary material for: Systematic Investigation and Expression Profiles of the Nitrate Transporter 1/Peptide Transporter Family (NPF) in Tea Plant (Camellia sinensis)
Source: Int J Mol Sci. 2022 Jun 15;23(12):6663. doi: 10.3390/ijms23126663 (PMC9223465; doi:10.3390/ijms23126663)
Supplement: Supplementary file 1 [file ijms-23-06663-s001.zip › NPF S/Table S5.xlsx]

## Sheet: Sheet1
Table S5. List of cis-acting elements in promoter regions of CsNPF genes
Gene name	TATA-box	CAAT-box	(motif_sequence)	AT~TATA-box	Unnamed__4	MYB	ERE	ARE	as-1	CGTCA-motif	TGACG-motif	MYC	Box 4	STRE	WRE3	TATA	Myb-binding site	GT1-motif	WUN-motif	MBS	I-box	TCT-motif	AT-rich element	TGA-element	TCA-element	GATA-motif	MYB-like sequence	O2-site	TC-rich repeats	AE-box	GARE-motif	ACE	TCA	G-box	Unnamed__1	ABRE	Unnamed__2	AAGAA-motif	W box	MRE	P-box	Unnamed__6	GCN4_motif	TCCC-motif	LTR	CAT-box	AT1-motif	chs-CMA1a	LS7
CsNPF1.1	44	39	12	9	6	6	5	5	4	4	4	4	4	2	2	2	2	2	2	1	1	1	1	1	1	1	1	1	1	1	1	1
CsNPF1.2	75	38	9	15	8	1	3	1				3		3	1	1	1			1	1	2		1							1			1	1	1			2		2			1		1
CsNPF1.3	43	33	12	1	11	2	1	2	1	1	1	3	5	1	2	2		1	3								2	1	1				1	4	4	6		1			1			1
CsNPF1.4	47	33	12	1	11	3		2	1	1	1	3	5	1	2	3		1	3								2		1				1	4	4	5		1			1			1
CsNPF1.5	57	46	3	4	4	7	3	4	1	1	1	5	1	1		3	1	2									1	1	1	1		1		1	1	2		1	1	1	1		1			1	2
CsNPF1.6	62	34	7	5	1	4		1	1	1	1	1	3	1		2	2	1	1	1		1			1	1	2						1			1		2				1				1
CsNPF1.7	36	32	9	2	10	4	1	3	1	1	1	4	4	4		1		1	2	1	3	2			1	2	1	1						8	2	10	1					1	1					1
CsNPF1.8	105	28	4	9	2	1	6					1	9				1	4	2			1			1			1			1			3	1	3	1		3			3				1	2	1
CsNPF1.9	76	27	4	7	4	2	4	3	1	1	1	1	4	1		1	1		2			2			1		1	3			1			1		2		1	4	1		1			1	1	1	1
CsNPF1.10	99	24	7	8	3	1	2	3	1	1	1	3	4	2					2			2			2	1	1	1	1					4	4	4	2	2	1	3		2	1		2	1		1
CsNPF1.11	100	24	7	8	3	1	2	3	1	1	1	3	4	2					2			2			2	1	1	1	1					4	4	4	2	2	1	3		2	1		2	1		1
CsNPF1.12	23	22	19	2	26	5	1	4	2	2	2	4		5			1	2		1				1	1		1		2					3	4	2	2	3			4	1		2
CsNPF1.13	7	31	13		15	6	2	1	2	2	2	2	2	1	3		3			1		2		1			1						1	1		2		1								1
CsNPF2.1	39	32	7	2	5	3	3	2				2	2	2		1		1							1	2			1				2		1	1						2	1	1					1
CsNPF2.2	58	32	8	2	10	7	7	3					1	3		3		2		1							5		1										3			3		1	1
CsNPF2.3	61	42	6	8	5	4	1	2	1	1	1	4	6		1	1	1		1		1				1		1	1			1		1						1			1				2
CsNPF2.4	68	33	17	10	32	1	1		3	3	3	1	4	13	1	1		1						5			1			1				3	2	1	1		2	2	1	1		2		1
CsNPF2.5	9	32	27		18	2		2	1	1	1	1		1	2		1			1				2	2	1				1	1	1	1	2	2	3	1	3	1						1
CsNPF2.6	24	32	13	2	20	3	1	1	3	3	3	2	1	7	1			1		1							1	2		2		1		1		1		1					1			1
CsNPF2.7	37	45	6	2	13	3	5	1	1	1	1	3	6	1			1	2	1			1			1		1								3	2	1						1			2	1	1
CsNPF2.8	75	37	4	16	10	3	2	1	3	3	3	5	6	2		1			2			1	1		2	2	2					1	3	1	1	2		1	2							3
CsNPF2.9	21	28	14	2	19	1		2	6	6	6	7		2	4		1	2		1	2			3	1				1				1	1	2	3	1	1			1	1			1
CsNPF2.10	24	22	20	4	26	1		5				6		4	1			3		1	1					1		1	1					1	1	2	2	1	1	1	1	1
CsNPF2.11	69	51	9	16	11	3	1	1	1	1	1	5	3	1		1	1			1		1		1		1								1		1					1	1			1	1
CsNPF2.12	72	53	10	18	9	3	2	1	2	2	2	5	3	2			1			2		2																			1	1			1	1
CsNPF3.1	74	35	6	1	8	1	5	1	2	2	2	3	9		1	1		1	2							1			1	1		1		1			1	1		2							1	1
CsNPF3.2	51	40	16	1	9	2		1				2		5	1								1	3			2						2						2			1	1					1
CsNPF3.3	50	41	8	1	9	1	4	2				4	10	1		1		1	1											1										2		1
CsNPF3.4	58	43	5	4	3	3	2	2	2	2	2	3	4				2		1			1			1		1								1	2	2	2	3		1				3	1
CsNPF3.5	73	32	12	2	10	3	4	2				5	6			4	1	1	1	2			1		1										1			1	1					1	1		1
CsNPF3.6	40	46	15	2	15	1						5	1	1			1		1						2				2		1	1		1		2	1		1		1	1		1
CsNPF3.7	57	44	12	5	11	2		1	1	1	1	5	3					1				2	1		2	1		1	2			1	2			1	1	1	1	1		1		1
CsNPF3.8	75	34	8	7	6	4	1	1	1	1	1	2	3	1		5	1	3			1	1					1	2	2		1						1		4	1	1
CsNPF3.9	10	34	31		14	3		1	1	1	1	3	2				2			3		3			1	1	1	3					1				1	2	1	1
CsNPF3.10	20	40	30	1	18	3	1	1	1	1	1	5	1	1			2		1	2		2				1	1	3					1				1	1	1	1
CsNPF3.11	92	38	5	20	7	2	5	2				2	2	1	1	1	1			2		1				2	1	2		1				1	1	5			1		1				1
CsNPF4.1	70	35	6	6	7	6	3		1	1	1	1		1		2		2	2				1		3	1	4			2					1	1	1	1	1	2		2			2
CsNPF4.2	66	43	8	10	8	2		2	2	2	2	7		4	1	3	1	1		3		1				1			1					1	1	2		2		1			1
CsNPF4.3	41	46	10	3	8	3	1	3	1	1	1	4	2	1		2		2	2		1	2		2	1		2		1							1		1		2							1
CsNPF4.4	41	47	10	3	8	2	1	3	1	1	1	3	2	1		2		2	2		1	2		2	1		2		1							1		1		2							1
CsNPF4.5	75	24	4	7	7	4	2		2	2	2	6	9		1	2	2	1	2		1			1		1	2				1			3	1	2			1		1	1			1		2
CsNPF4.6	62	30	17	15	10	4	1	7	2	2	2	5	1	2			2		1							2			2		1		2			1	2	3	1	1		1		1	1	2		1
CsNPF4.7	67	39	11	7	6		1	2				2	3			1		1			2		1			1				2			2	1					1	1			1
CsNPF4.8	45	34	12	4	7	7	2	6	1	1	1	1	7	3	1	1	1		1			1					2									1		1	1						1		1
CsNPF4.9	38	37	16	3	9	3		3				3	1	4	1				2	1					1	2	1			2				1	1	1					1			1
CsNPF4.10	66	33	16	4	2	2	3	8				8	3	1	1	1			2	1						1	1			1				2		2					1	1					1
CsNPF4.11	63	32	19	15	9	4	1	7	2	2	2	5	1	2			2		1							2			2		1		2			1	2	3	1	1		1		1	1	2		1
CsNPF4.12	63	31	18	15	10	4	1	7	2	2	2	4	1	2			2		1							2		1	2		1		2			1	2	3	1	1		1		1	1	2		1
CsNPF4.13	12	46	19		28	2			1	1	1	8	2	3	3		1		1		2	1		1	1		1		2						2			1	1
CsNPF4.14	28	43	12	2	12	2		2	1	1	1	6	3	2	2		1		1			1			2	1								1	1	2			1
CsNPF4.15	14	35	9	1	6	8	3	4	2	2	2	3	1	2	1		1					2			1		4							1		1		1							1
CsNPF4.16	15	36	10	1	7	8	3	4	3	3	3	3	1	1	1		1		1			3			1		4							1		1		1							1
CsNPF4.17	30	45	9	6	12	5	1	1	1	1	1	6	1	4	2		1	2		2		2			1	1	1		1				1		2	1		1	2	1					1			1
CsNPF4.18	63	43	15	15	12	4		2	3	3	3	5	2	4	4		1			2	2						1						2	5	3	8			1	1		2	2	2	1
CsNPF4.19	47	36	11	10	12	2	1	2	1	1	1	3	4	2	2	1				1													4	1	1	2	1	1	2	2	2	1	2
CsNPF4.20	82	41	7	14	5	5		2	1	1	1	3	1	6			2		2		1		1		2	2	1							1	2	4		2	1			1				1
CsNPF5.1	87	43	5	11	7	1	4	1				5	3	1	2						2		2							1				1	1	2			1		1	1		1		1
CsNPF5.2	41	31	13	4	21	3		2	1	1	1	2	5	5		2	1	1						3	2	3	2							1	2	3		3			1			1	2
CsNPF5.3	58	44	5	6	6	1	2	4	1	1	1		2	3	1	1						1	1		1			2	1						4	1	1	1		1					1
CsNPF5.4	66	42	8	10	10	5	2					1	2	2		1		4			2				1	1	3	1					2	2	2	2							1			1
CsNPF5.5	46	26	18	5	18	1	1	2	3	3	3	4	2						1			1	2			1	1	2		3								1		2
CsNPF5.6	109	28	15	36	13	6		2	2	2	2		2	3			6	1		1						1		1	1		6		1		1		3			2				2	4
CsNPF5.7	17	43	10		4	1	1		2	2	2	2	4		1		1	1	2	1			1	1		1				1				2	1	6	1		1	1						1
CsNPF5.8	73	41	10	17	12	3	2	2				2	1	2		1	1					3				1	1			1				6	3	11		2				2
CsNPF5.9	29	46	8	3	10	6		6	1	1	1	2	4	2				1	1	1		1			1	2	2			1						1	1	3		1				1			1	1
CsNPF5.10	27	41	6	2	12	4		4	1	1	1	2	3	7					1	1		2			1	2	2			1				1	2	4	1	2	1	1	1	1	1	1
CsNPF5.11	59	39	9	3	10	5		5	1	1	1	2	1	2		2		1	2	1		1			3	2	3			1				2	2	2	1	1	1		1		1			1		1
CsNPF5.12	26	32	15		14	3	1	2	1	1	1	3		2	3			1	1	2		1			1		2					1		3	3	4	1	2	2		2			1	1	2
CsNPF5.13	6	41	20		19	1	1	3	4	4	4	2	2	2	2		1	1				2		1	2	1		2					3	3	1	3		1	1					3	1
CsNPF5.14	58	48	16	11	11	3	2	4	1	1	1	4	2	1			2			3		1	2		1			1					1	1	3			1						1	1
CsNPF5.15	36	36	11	3	9	1		2	2	2	2	2	2	2				4		2	1	1					1	1	1									1	1	1					1
CsNPF5.16	46	22	12	2	11	1	2	4	1	1	1	2	4	3	1		1	2		1	2	2	2	1	1	3								1		3	1	1	4			1		1	1	1	1	1	1
CsNPF5.17	43	40	12	11	6		5	1	1	1	1	5	2					1	2		1																		2		1	1
CsNPF5.18	47	36	11	4	13	2	2	3	2	2	2	4		2					3	1						3	1						4	1		2		1
CsNPF5.19	47	40	10	4	12	3	2	3	3	3	3	4	1	2					3	1		1				2	2						1	3	1	4						1						1
CsNPF5.20	58	31	14	2	8	2	5	1	2	2	2	6	2	1		2		1	1	3	1					1	2	1						1	2	2		1						2	1			1
CsNPF5.21	36	53	12	1	9	3	2	2	2	2	2	9	5	4		2			1	1		1		1	1	1	1	3					1	2		2						1
CsNPF5.22	37	52	10	1	8	4	3	2	1	1	1	8	5	4		1			1						1	2	1	4					2	1		2		1
CsNPF5.23	23	43	16		23	5		4	2	2	2	4		3	2		3	1		1							1				2				1	1	1	1		1		1
CsNPF6.1	37	43	14	3	9	3		2	2	2	2	4	3	3		1		3	2		2	2			2	1	1		1				1						1							1
CsNPF6.2	28	29	10	1	19	5		1				2	4	7			2	1	1			1		1		1	2		2		1		1	7	5	7			1		1			1
CsNPF6.3	28	28	10	1	20	6		1				2	4	6			2	1	1			2		1			2		2		1		1	7	5	7			1		1			1
CsNPF6.4	26	29	13	2	30	8	2	5				4	2	4	3	1						1		2	2	3	3	1	2				1					2						2
CsNPF7.1	49	38	9	4	5	5	2	9	1	1	1	2	1	1		1	1	1	1			2	1			1	3	1	4	1	1		1	2	1	4		1
CsNPF7.2	50	39	11	5	7	4	3		1	1	1	4	2	1		1		1				1		1		1	2						3									1						1
CsNPF7.3	111	39	10	15	9	3	4	2	2	2	2	1	3	3		4	1		2	1				1		1	2		1	1			1	1		1	1	1	1			1			1	1	1	1
CsNPF7.4	90	54	16	18	8	4	2	2	4	4	4	6	3	1	1		2		2			1			2		1	1			1		1	1		1		1	1		1				1
CsNPF7.5	79	41	2	11	2	2	5	6				3	4	1		1	1					1			2	2				1	1							1	1						1		2
CsNPF7.6	87	44	6	14	2	2	4	5				3	3	1		1	1					1			1	2				1	1							1	1						1		2
CsNPF8.1	128	42	13	14	6	4	2	2				3		3		1	1	1	1		2				1		2	1			1		1		2	1		2			1
CsNPF8.2	130	41	13	15	6	4	2	2				3		3		1	1	1	1		2				1		2	1			1		1		2	1		2			1
CsNPF8.3	45	44	6	7	10	5	2	3				2	2	1	1	2	2			1			1				2				1		4					2	2								1
CsNPF8.4	42	42	6	6	10	6	2	3				2	2	1	1	1	2			1			1				2				1		6					2	2				1				1
CsNPF8.5	45	55	21	10	14	5	1	3				5			1	1	1					1				2	1			1				1	2			1					2	2	1
CsNPF8.6	53	50	12	11	7	4	3	5	1	1	1	3	2				1		1	1							1	1		1				1	2			2	1
CsNPF8.7	103	47	12	17	8	2		2				3	3		1	3			1	1		1	1					1	1	2				1	1					1
CsNPF8.8	51	13	9	1	4		1	1	4	4	4		1	2	14	1			1			2	1		1			1						1	3	3		1								5			1
CsNPF8.9	52	14	8	1	6			1	6	6	6		1	1	12	1			1			1	1	1	1									2	3	3		1								3			1
CsNPF8.10	35	28	15	4	17	5		2	2	2	2	1		2	4			3	2			2			1	2	4		1									1			4				1	1
CsNPF8.11	18	44	20	1	16	6	2	3	1	1	1	4	2	1	1			3				1			1	1	4						1		1		1	1			1			1	1
CsNPF8.12	9	51	13		11	8	1	4	1	1	1	1	3	2	2			4				1			1	2	5	1						1	1						2				1
CsNPF8.13	45	25	27	4	21	4		2				2		2	2	1	3		1	2		2										1	1		1	1								1		5
CsNPF8.14	39	42	13		2	5	2	6	1	1	1	1	6		2		1	2	3	1	1	1				3	2	2	1				2						1			1				1
CsNPF8.15	58	36	15	8	17	5	2	1	1	1	1	1	3	4	2	1			1	2	1	1			1	1	1	3					1					2							2	1		1
CsNPF8.16	30	41	8	1	12	5	4	2				7	2	3	1		1	1	1			2			1		2			1	1					2	1	2				1
CsNPF8.17	17	36	6		8	5	1	11	1	1	1	2	1	3	1		1	1		1				1	1		2				1	1		1					2		1	1			1	1
CsNPF8.18	54	47	10		3	2	3	5	1	1	1	5	10		2				2	2					1	3														1		1	1				2
CsNPF8.19	34	53	10	1	8	2	5	2	1	1	1	5	5	1		1	1	1		1	1	1	1				1		1		1		1	5	3	5		1
CsNPF8.20	76	45	17	14	18	1	3						1	3	2				1	3	2	1				1			1	1		1	2					2	1		1			1	1	1	1
[truncated: 62 more columns]
