# Supplementary material for: Systematic Investigation and Expression Profiles of the Nitrate Transporter 1/Peptide Transporter Family (NPF) in Tea Plant (Camellia sinensis)
Source: Int J Mol Sci. 2022 Jun 15;23(12):6663. doi: 10.3390/ijms23126663 (PMC9223465; doi:10.3390/ijms23126663)
Supplement: Supplementary file 1 [file ijms-23-06663-s001.zip › NPF S/Table S6.xlsx]

## Sheet: Sheet1
Table S6. Transcription factors with potential binding sites in promoter regions of CsNPF genes
Transcription factor gene family	Number of genes
GRAS	1
GRF	1
LFY	1
NF-YB	1
S1Fa-like	1
VOZ	1
EIL	2
FAR1	2
SRS	2
YABBY	2
BBR-BPC	3
C3H	3
GeBP	3
Nin-like	3
WOX	3
CAMTA	4
RAV	4
ARR-B	5
CPP	5
E2F/DP	5
ARF	6
BES1	6
ZF-HD	7
AP2	8
LBD	8
B3	9
HSF	10
SBP	12
Trihelix	14
GATA	15
MIKC_MADS	18
TCP	18
G2-like	21
Dof	22
HD-ZIP	22
MYB_related	23
C2H2	25
bHLH	32
bZIP	35
WRKY	43
NAC	59
MYB	67
ERF	80
