# Supplementary material for: Systematic Investigation and Expression Profiles of the Nitrate Transporter 1/Peptide Transporter Family (NPF) in Tea Plant (Camellia sinensis)
Source: Int J Mol Sci. 2022 Jun 15;23(12):6663. doi: 10.3390/ijms23126663 (PMC9223465; doi:10.3390/ijms23126663)
Supplement: Supplementary file 1 [file ijms-23-06663-s001.zip › NPF S/Table S7.xlsx]

## Sheet: Sheet1
Table S7. Expression profile (FPKM value) of CsNPF genes in 8 tissues of tea plant.
Gene_ID	Aptical bud	Flower	Fruit	Young leaf	Mature leaf	Old leaf	Root	Stem
CsNPF1.1	24.29	273.15	26.68	36.13	42.15	17.47	44.92	77.27
CsNPF1.2	27.6	367.49	28.87	35.12	43.55	17.34	60.3	84.1
CsNPF1.3	1.3	1.51	0.22	1.56	1.68	57.68	11.48	3.44
CsNPF1.4	2.05	11.15	1.35	1.88	4.65	21.9	20.04	6.93
CsNPF1.5	0.02	0.15	0	0.02	0	0.02	0.38	0.02
CsNPF1.6	98.18	15.75	30.08	76.13	76.72	16.91	29.46	113.95
CsNPF1.7	21.02	11.54	8.62	14.4	9.84	4.57	24.51	11.44
CsNPF1.8	9.16	8.07	1.28	9.22	2.76	0.11	20.59	13.94
CsNPF1.9	4.24	11.22	1.11	4.33	1.51	0.16	14.92	10.21
CsNPF1.10	12.35	0.65	0	10.04	0.55	0.02	30.38	16.3
CsNPF1.11	7.26	1.45	0.07	6.51	0.3	0.02	21.76	18.01
CsNPF1.12	3.91	0.1	0.07	1.98	0.18	0	1.18	16.97
CsNPF1.13	132.46	1629.37	129.43	193.02	216.29	88.92	253.64	379.7
CsNPF2.1	0.64	0.3	0.43	0.82	1.31	0.1	7.06	13.47
CsNPF2.2	0.27	0.2	0.71	0.78	0.93	0.13	8.28	10.46
CsNPF2.3	29.64	169.5	454.36	61.2	233.76	208.51	67.96	43.29
CsNPF2.4	0.78	0.03	0.35	2.18	1.76	0	0.27	0.7
CsNPF2.5	1.54	0.12	0.37	2.36	3.54	0.11	0.64	0.78
CsNPF2.6	1.1	0.09	0.16	3.94	6.3	0.14	0.14	0.03
CsNPF2.7	1.11	0.27	5.23	0.47	6.25	5.38	38.61	0.82
CsNPF2.8	2.72	0.25	1.06	5.6	2.19	0	4.79	7.01
CsNPF2.9	1.83	0	0.25	4.94	5.58	0	0.14	0.25
CsNPF2.10	1.83	0	0.25	4.94	5.58	0	0.14	0.25
CsNPF2.11	0	0.15	0.14	0	0.05	0	15.56	0.08
CsNPF2.12	0.03	0	0.14	0.03	0.02	0	15.38	0.23
CsNPF3.1	0.31	0.79	0.41	0.47	0	0.02	0.6	0.29
CsNPF3.2	0.03	0.49	0.1	0	0.02	0	0	0
CsNPF3.3	185.23	393.26	29.29	364.79	16.12	31.58	3.39	158.75
CsNPF3.4	0	0	0	0	0	0	0	0
CsNPF3.5	12.35	14.64	16.42	14.79	34.78	6.37	7.29	27.94
CsNPF3.6	0	0.04	0	0	0.19	0	0.89	0.14
CsNPF3.7	0	0.04	0	0.07	1.02	0.33	37.64	0
CsNPF3.8	617.87	1678.21	1413.3	593.65	751.55	113.28	44.86	337.36
CsNPF3.9	0	0.1	1.69	0.02	5.95	0.77	0	2.98
CsNPF3.10	0	1.89	0.48	0.07	8.33	1.48	0.02	0.16
CsNPF3.11	30.47	7.45	154.59	37.91	18.02	0.43	9.27	42.92
CsNPF4.1	1.83	0.08	0.14	5.51	4.7	5.91	1.2	0.82
CsNPF4.2	0	1.27	0	0	0	0	0.07	0
CsNPF4.3	0.23	0.03	0	0.11	0.07	0.01	5.89	0.6
CsNPF4.4	0.23	0.03	0	0.11	0.07	0.01	5.89	0.6
CsNPF4.5	10	48.26	3.29	3.16	6.02	0.6	3.01	11.65
CsNPF4.6	3.08	0.17	0.73	4.02	1.71	0.08	9.87	20.14
CsNPF4.7	0	0.74	0	0	0	0	0	0
CsNPF4.8	2.16	0.31	0.13	4.31	0.09	0	4.11	0.76
CsNPF4.9	0.02	0	0	0.05	0.02	0.02	0.11	0
CsNPF4.10	0.02	0	0	0.05	0.02	0.02	0.11	0
CsNPF4.11	0.13	0	0	0.58	0.07	0	0.63	1.73
CsNPF4.12	0.18	0.05	0.13	0.13	0.06	0	0.64	1.72
CsNPF4.13	0.07	0	0	0	0	0.02	0	0.02
CsNPF4.14	0	0.09	0	0	0.16	0	0	0
CsNPF4.15	0	0	0	0.02	0	0	0	0
CsNPF4.16	0.04	0.04	0	0.02	0	0	0.25	0
CsNPF4.17	0	0	0	0	0.09	0	0	0
CsNPF4.18	1.36	0.21	0.07	1.63	1.81	0.25	0.51	0.06
CsNPF4.19	0	0.07	0	0	0	0	0	0
CsNPF4.20	5.14	10.09	13.53	9.04	9.43	10.32	7.32	10.3
CsNPF5.1	56.81	1.44	0.21	33.68	3.58	19.99	0.06	14.49
CsNPF5.2	20.23	56.69	62.91	33.38	85.24	98.01	12.09	54.21
CsNPF5.3	6.21	1.56	3.28	6.62	7.03	0.23	4.27	105.05
CsNPF5.4	35.3	14.03	153.61	88.06	77.8	94.41	8.63	50.33
CsNPF5.5	7.58	8.76	1.3	7.05	1.28	0.16	3.17	5.67
CsNPF5.6	0	0	0.03	0	0	0	0.71	0.11
CsNPF5.7	9.82	40.07	19.61	9.41	9.7	4.49	21.35	55.25
CsNPF5.8	0	0.17	0	0.02	0.07	0.02	0.06	0.41
CsNPF5.9	0.57	0.56	0.18	0.5	0.43	0.37	0.2	0.4
CsNPF5.10	0.35	1.36	2.45	0.93	1.72	0.07	2.58	1.76
CsNPF5.11	0.05	0.04	0.46	0.08	0.64	0.03	0.42	1.13
CsNPF5.12	4.39	0.59	2.71	2.11	1.16	0.15	1.28	8.24
CsNPF5.13	0.03	0.07	0.43	0	0.18	0.05	2	0.14
CsNPF5.14	0.48	0.04	1.05	0.16	0.38	0.05	0.56	17.44
CsNPF5.15	44.78	7.81	99.62	43.33	99.05	193.48	7.3	47.83
CsNPF5.16	51.8	79.72	150.72	50	54.08	24.89	37.02	71.04
CsNPF5.17	0	0	0	0	0	0	0	0
CsNPF5.18	0	0	0	0.11	0	0	2.95	0
CsNPF5.19	0	0	0	0	0	0	1.57	0.12
CsNPF5.20	0	0	0	0	0	0	0	0
CsNPF5.21	0.09	0.1	0	0.29	0.1	0	4.06	0.23
CsNPF5.22	0	0.1	0	0	0.05	0	5.88	0.28
CsNPF5.23	0.63	0	0	0.08	0.08	0	0.2	1.41
CsNPF6.1	33.02	79.81	214.76	17.37	31.39	241.07	5.38	26.01
CsNPF6.2	38.48	45.6	36.96	98.11	10.31	5.62	2.55	22.3
CsNPF6.3	32.46	47.21	27.86	97.67	8.27	3.74	2.23	18.27
CsNPF6.4	29.58	19.39	45.31	41.24	169.58	86.83	17.85	68
CsNPF7.1	0	34.23	0.43	0.09	4.1	2.95	0.2	2.24
CsNPF7.2	0	1.19	0	0	0	0	0	0
CsNPF7.3	0.3	59.02	0.29	0.11	0.14	0.04	11.38	0.47
CsNPF7.4	0.15	0.1	0	0.02	0	0.15	24.14	0.02
CsNPF7.5	2.44	2.11	3.38	0.2	1	0.19	0.3	5.9
CsNPF7.6	0.41	17.37	0.2	0.08	0.23	0.05	0	0.22
CsNPF8.1	1.35	1.82	0.36	1.05	0.11	0.17	1.92	1.14
CsNPF8.2	1.45	84.34	0.36	0.92	0.44	0.17	2.65	0.88
CsNPF8.3	2.14	0.16	1.42	2.53	2.71	1.24	2.68	1.21
CsNPF8.4	2.2	0.55	3.03	3.07	4.14	2.35	3.55	3.32
CsNPF8.5	28.64	33.86	72.57	47.02	168.26	81.26	27.55	87.37
CsNPF8.6	19.24	19.58	33.42	30.26	57.22	27.33	7.69	53.73
CsNPF8.7	0.79	0.37	1.46	0.43	2.32	0.14	1.05	3.09
CsNPF8.8	32.86	73.51	36.73	32.45	36.39	28.31	49.94	54.71
CsNPF8.9	17.83	45.23	37.56	25.29	41.23	28.13	11.83	43.48
CsNPF8.10	1.46	7.92	3.33	1.96	3.01	5.09	3.78	3.16
CsNPF8.11	12.48	3.83	4.15	12.66	7.76	7.29	32.01	15.3
CsNPF8.12	8.12	4.24	3.9	9.04	4.61	7.18	13.53	8.39
CsNPF8.13	4.23	1.96	2.36	2.15	2.72	1.92	10.37	5.06
CsNPF8.14	0.08	0	0	0.03	0	0	0	0
CsNPF8.15	5.19	3.01	9.26	5.95	11.34	8.06	6.51	8.85
CsNPF8.16	18.23	7.82	7.72	18.13	12.59	13.17	31.24	19.41
CsNPF8.17	0	0.06	0.15	0	0	0	0	0
CsNPF8.18	0	0.06	0	0	0	0	0	0
CsNPF8.19	0.08	0	0	0	0	0	0.12	0.33
CsNPF8.20	1.39	0.92	0.94	0.71	1.35	1.04	1.9	1.45
