# Supplementary material for: Systematic Investigation and Expression Profiles of the Nitrate Transporter 1/Peptide Transporter Family (NPF) in Tea Plant (Camellia sinensis)
Source: Int J Mol Sci. 2022 Jun 15;23(12):6663. doi: 10.3390/ijms23126663 (PMC9223465; doi:10.3390/ijms23126663)
Supplement: Supplementary file 1 [file ijms-23-06663-s001.zip › NPF S/Table S8.xlsx]

## Sheet: Sheet1
Table S8. NPF genes used in Arabidopsis and Populus trichocarpa
AtNPF name	Gene ID	PtNPF name	Gene ID
AtNPF1.1	AT3G16180.1	PtNPF1.15	Potri.018G040300.1
AtNPF1.2	AT1G52190.1	PtNPF1.14	Potri.006G240000.1
AtNPF1.3	AT5G11570.1	PtNPF1.13	Potri.018G040700.1
AtNPF2.1	AT3G45720.1	PtNPF1.12	Potri.018G041600.1
AtNPF2.2	AT3G45690.1	PtNPF1.11	Potri.018G041500.1
AtNPF2.3	AT3G45680.1	PtNPF1.10	Potri.018G040500.1
AtNPF2.4	AT3G45700.1	PtNPF1.9	Potri.018G041400.1
AtNPF2.5	AT3G45710.1	PtNPF1.8	Potri.018G040600.1
AtNPF2.6	AT3G45660.1	PtNPF1.7	Potri.018G040400.1
AtNPF2.7	AT3G45650.1	PtNPF1.6	Potri.018G041700.1
AtNPF2.8	AT5G28470.1	PtNPF1.5	Potri.018G040800.1
AtNPF2.9	AT1G18880.1	PtNPF1.4	Potri.018G041800.1
AtNPF2.10	AT3G47960.1	PtNPF1.3	Potri.018G040900.1
AtNPF2.11	AT5G62680.1	PtNPF1.2	Potri.001G185700.1
AtNPF2.12	AT1G27080.1	PtNPF1.1	Potri.012G087500.1
AtNPF2.13	AT1G69870.1	PtNPF2.9	Potri.010G034700.1
AtNPF2.14	AT1G69860.1	PtNPF2.8	Potri.012G071500.1
AtNPF3.1	AT1G68570.1	PtNPF2.7	Potri.012G071400.1
AtNPF4.1	AT3G25260.1	PtNPF2.6	Potri.017G076900.1
AtNPF4.2	AT3G25280.1	PtNPF2.5	Potri.017G076800.1
AtNPF4.3	AT1G59740.1	PtNPF2.4	Potri.001G351200.1
AtNPF4.4	AT1G33440.1	PtNPF2.3	Potri.006G091600.1
AtNPF4.5	AT1G27040.1	PtNPF2.2	Potri.016G103200.1
AtNPF4.6	AT1G69850.1	PtNPF2.1	Potri.008G045100.1
AtNPF4.7	AT5G62730.1	PtNPF3.5	Potri.006G034000.1
AtNPF5.1	AT2G40460.1	PtNPF3.4	Potri.006G033900.1
AtNPF5.2	AT5G46050.1	PtNPF3.3	Potri.016G032000.1
AtNPF5.3	AT5G46040.1	PtNPF3.2	Potri.010G126300.1
AtNPF5.4	AT3G54450.1	PtNPF3.1	Potri.010G126400.1
AtNPF5.5	AT2G38100.1	PtNPF4.12	Potri.004G064100.1
AtNPF5.6	AT2G37900.1	PtNPF4.11	Potri.013G000800.1
AtNPF5.7	AT3G53960.1	PtNPF4.10	Potri.005G001400.1
AtNPF5.8	AT5G14940.1	PtNPF4.9	Potri.001G272900.1
AtNPF5.9	AT3G01350.1	PtNPF4.8	Potri.002G129500.1
AtNPF5.10	AT1G22540.1	PtNPF4.7	Potri.014G036200.1
AtNPF5.11	AT1G72130.1	PtNPF4.6	Potri.012G070700.1
AtNPF5.12	AT1G72140.1	PtNPF4.5	Potri.010G034300.1
AtNPF5.13	AT1G72125.1	PtNPF4.4	Potri.019G067500.1
AtNPF5.14	AT1G72120.1	PtNPF4.3	Potri.003G000800.1
AtNPF5.15	AT1G22570.1	PtNPF4.2	Potri.004G229000.1
AtNPF5.16	AT1G22550.1	PtNPF4.1	Potri.002G249100.1
AtNPF6.1	AT5G13400.1	PtNPF5.26	Potri.019G079700.1
AtNPF6.2	AT2G26690.1	PtNPF5.25	Potri.013G106500.1
AtNPF6.3	AT1G12110.1	PtNPF5.24	Potri.013G106400.1
AtNPF6.4	AT3G21670.1	PtNPF5.23	Potri.013G106300.1
AtNPF7.1	AT5G19640.1	PtNPF5.22	Potri.T150700.1
AtNPF7.2	AT4G21680.1	PtNPF5.21	Potri.013G107000.1
AtNPF7.3	AT1G32450.1	PtNPF5.20	Potri.T150600.1
AtNPF8.1	AT3G54140.1	PtNPF5.19	Potri.013G106900.1
AtNPF8.2	AT5G01180.1	PtNPF5.18	Potri.013G106700.1
AtNPF8.3	AT2G02040.1	PtNPF5.17	Potri.013G106600.1
AtNPF8.4	AT2G02020.1	PtNPF5.16	Potri.019G079600.1
AtNPF8.5	AT1G62200.1	PtNPF5.16a
		PtNPF5.16b
		PtNPF5.15	Potri.017G152800.1
		PtNPF5.14	Potri.004G068500.1
		PtNPF5.13	Potri.008G061100.1
		PtNPF5.12	Potri.016G103500.1
		PtNPF5.11	Potri.006G092000.1
		PtNPF5.10	Potri.T108100.1
		PtNPF5.9	Potri.017G145500.1
		PtNPF5.8	Potri.T108700.1
		PtNPF5.7	Potri.001G027100.1
		PtNPF5.6	Potri.003G197400.1
		PtNPF5.5	Potri.010G068100.1
		PtNPF5.4	Potri.008G170100.1
		PtNPF5.3	Potri.002G258700.1
		PtNPF5.2	Potri.002G258900.1
		PtNPF5.1	Potri.019G055800.1
		PtNPF6.6	Potri.014G157500.1
		PtNPF6.5	Potri.002G225500.1
		PtNPF6.4	Potri.003G111500.1
		PtNPF6.3	Potri.001G068600.1
		PtNPF7.5	Potri.003G088800.1
		PtNPF7.4	Potri.001G145200.1
		PtNPF7.3	Potri.014G179400.1
		PtNPF7.2	Potri.003G212900.1
		PtNPF7.1	Potri.001G013400.1
		PtNPF8.7	Potri.011G120000.1
		PtNPF8.6	Potri.010G100200.1
		PtNPF8.5	Potri.001G248600.1
		PtNPF8.4	Potri.009G042400.1
		PtNPF8.3	Potri.016G111900.1
		PtNPF8.2	Potri.016G111800.1
		PtNPF8.1	Potri.006G096800.1
