# Supplementary material for: Systematic Investigation and Expression Profiles of the Nitrate Transporter 1/Peptide Transporter Family (NPF) in Tea Plant (Camellia sinensis)
Source: Int J Mol Sci. 2022 Jun 15;23(12):6663. doi: 10.3390/ijms23126663 (PMC9223465; doi:10.3390/ijms23126663)
Supplement: Supplementary file 1 [file ijms-23-06663-s001.zip › NPF S/Table S9.xlsx]

## Sheet: Sheet1
Table S9. Sequences of primers used for RT-qPCR and subcellular localization
Gene ID	Purpose	Forward primer sequence (5'→3')	Reverse primer sequence (5'→3')
CsNPF1.1	For RT-qPCR	AACCCCGAGGACCTAACACC	TGAAGACCACAATGGCAGGA
CsNPF1.2	For RT-qPCR	GCAGCAACCGTAGAGCATTT	CACGAGAAACATAGCCGACATA
CsNPF1.8	For RT-qPCR	ATTCCAGCAGGGTCCTTTAGC	GCCATTTTCCGTCTTACACTTT
CsNPF2.2	For RT-qPCR	CCTTGATCGAAAGGCAAAGAA	CACAAAACAAGAAAGACCCACC
CsNPF2.3	For RT-qPCR	CAGGCATCTGCTGCGAACA	GGTGGAGGGAGGGCTACATT
CsNPF2.12	For RT-qPCR	TCCCATAACCTCCAAGACCAA	CCTCTGAACGCCACTTACCAA
CsNPF3.7	For RT-qPCR	GAATAGGCTTCGCAATCAACAG	GATGCAGCGGTGCTTCTCA
CsNPF3.8	For RT-qPCR	AGGATGGGCATTGGTTTCG	GCCTTAGGGTTGTCGGTGAG
CsNPF4.1	For RT-qPCR	CAAACGCAAAAGGGTCGC	TTACAGGTGCCTCGGTGAAGA
CsNPF4.6	For RT-qPCR	CCCATCTCCCACAACTAAGGC	CAAGAAGGGTGAGTGCGACAA
CsNPF4.8	For RT-qPCR	GCCCCTGTAACAACAAGTCAAC	ACCCTTCCACCACCCTCTATT
CsNPF5.2	For RT-qPCR	TTGGCACCGTTTGGATGA	GCCCAGGAGATAAATAGCAGAA
CsNPF5.4	For RT-qPCR	TACCAAGCCCAACATCTCCAC	GCCCACCAAGAACACCACTATG
CsNPF5.7	For RT-qPCR	CTCCAGAGGATCGGCATTG	CCAGAACACGCTCATAGACAGA
CsNPF6.1	For RT-qPCR	GCCTCACTGACTGTTTTCTTCG	AACCGCTTGATTTCGCCTA
CsNPF6.4	For RT-qPCR	ACGGGTACGAGGCTAGTTTTC	GACGGTTGCGTTCCATCAC
CsNPF7.3	For RT-qPCR	GCCGTAATGGCTATGGTCTCA	TCCTGGCATATTGTCTGTGGTC
CsNPF7.4	For RT-qPCR	TTCACCCAAATGGCTTCACTC	TTCCTAGCGTACTTGCGTCTGT
CsNPF8.6	For RT-qPCR	TGGTCCGGGACATGCTACA	TCGCCAGTGCTATCAGGTAAAG
CsNPF8.12	For RT-qPCR	TAACGCAGGTGGAGGAACTAAA	TCGTAAACAGGGACCCAGAAA
GADPH	For RT-qPCR	TTGGCATCGTTGAGGGTCT	CAGTGGGAACACGGAAAGC
CsNPF2.1	For subcellular localization	CAGTGGTCTCACAACATGGAGGTACAGAGTGAGAAGAAGCAAG	CAGTGGTCTCATACATTGTTTAATGGCATCAAGCTCAACATCATGGTGG
CsNPF6.1	For subcellular localization	CAGTGGTCTCACAACATGGCACTCCCTGAAACACAACAAGG	CAGTGGTCTCATACATGCATGGCAAGTAGGCCCTGC
